# Supplementary material for: Nanoemulsions as a Promising Carrier for Topical Delivery of Etodolac: Formulation Development and Characterization
Source: Pharmaceutics. 2023 Oct 23;15(10):2510. doi: 10.3390/pharmaceutics15102510 (PMC10610052; doi:10.3390/pharmaceutics15102510)
Supplement: Supplementary file 1 [file pharmaceutics-15-02510-s001.zip]

Archive with 1 entries (1 files):
- pharmaceutics-2632581-supplementary.pdf
